# Supplementary material for: Ni(II) Ions May Target the Entire Melatonin Biosynthesis Pathway—A Plausible Mechanism of Nickel Toxicity
Source: Molecules. 2022 Aug 30;27(17):5582. doi: 10.3390/molecules27175582 (PMC9458082; doi:10.3390/molecules27175582)
Supplement: Supplementary file 1 [file molecules-27-05582-s001.zip]

Archive with 1 entries (1 files):
- molecules-1889008-supplementary.pdf
